# Supplementary material for: Functional Cure of Hepatitis B Virus Infection in Individuals With HIV-Coinfection: A Literature Review
Source: Viruses. 2021 Jul 11;13(7):1341. doi: 10.3390/v13071341 (PMC8309973; doi:10.3390/v13071341)
Supplement: Supplementary file 1 [file viruses-13-01341-s001.zip]

Archive with 1 entries (1 files):
- viruses-1296387-supplementary.pdf
